# Supplementary material for: Designing a Multi-Epitope Vaccine against Chlamydia trachomatis by Employing Integrated Core Proteomics, Immuno-Informatics and In Silico Approaches
Source: Biology (Basel). 2021 Oct 3;10(10):997. doi: 10.3390/biology10100997 (PMC8533590; doi:10.3390/biology10100997)
Supplement: Supplementary file 1 [file biology-10-00997-s001.zip]

Archive with 2 entries (2 files):
- Additional File S1.csv
- Additional file S2.pdf
