# Supplementary material for: Designing a Multi-Epitope Vaccine against Chlamydia trachomatis by Employing Integrated Core Proteomics, Immuno-Informatics and In Silico Approaches
Source: Biology (Basel). 2021 Oct 3;10(10):997. doi: 10.3390/biology10100997 (PMC8533590; doi:10.3390/biology10100997)
Supplement: Supplementary file 1 [file biology-10-00997-s001.zip › Additional File S1.csv]

#Organism Name	Organism Groups	Strain	BioSample	BioProject	Assembly	Level	Size(Mb)	GC%	Replicons	WGS	Scaffolds	CDS	Release Date	GenBank FTP	RefSeq FTP
Chlamydia trachomatis D/UW-3/CX	Bacteria;PVC group;Chlamydiae	D/UW-3/CX	SAMN02603114	PRJNA45	GCA_000008725.1	Complete	1.04252	41.3	chromosome:NC_000117.1/AE001273.1		1	887	1998-05-20T00:00:00Z	ftp://ftp.ncbi.nlm.nih.gov/genomes/all/GCA/000/008/725/GCA_000008725.1_ASM872v1	ftp://ftp.ncbi.nlm.nih.gov/genomes/all/GCF/000/008/725/GCF_000008725.1_ASM872v1
Chlamydia trachomatis A/HAR-13	Bacteria;PVC group;Chlamydiae	A/HAR-13	SAMN02603498	PRJNA13885	GCA_000012125.1	Complete	1.05197	41.2643	chromosome:NC_007429.1/CP000051.1; plasmid pCTA:NC_007430.1/CP000052.1		2	892	2005-09-23T00:00:00Z	ftp://ftp.ncbi.nlm.nih.gov/genomes/all/GCA/000/012/125/GCA_000012125.1_ASM1212v1	ftp://ftp.ncbi.nlm.nih.gov/genomes/all/GCF/000/012/125/GCF_000012125.1_ASM1212v1
Chlamydia trachomatis	Bacteria;PVC group;Chlamydiae	tet9	SAMN10822114	PRJNA517183	GCA_004135145.1	Complete	1.05457	41.5	chromosome:NZ_CP035484.1/CP035484.1		1	912	2019-02-03T00:00:00Z	ftp://ftp.ncbi.nlm.nih.gov/genomes/all/GCA/004/135/145/GCA_004135145.1_ASM413514v1	ftp://ftp.ncbi.nlm.nih.gov/genomes/all/GCF/004/135/145/GCF_004135145.1_ASM413514v1
Chlamydia trachomatis	Bacteria;PVC group;Chlamydiae	E-32931	SAMN04590087	PRJNA316787	GCA_001655495.1	Complete	1.05642	41.2638	chromosome:NZ_CP015302.1/CP015302.1; plasmid pCtrE32931:NZ_CP015303.1/CP015303.1		2	893	2016-06-03T00:00:00Z	ftp://ftp.ncbi.nlm.nih.gov/genomes/all/GCA/001/655/495/GCA_001655495.1_ASM165549v1	ftp://ftp.ncbi.nlm.nih.gov/genomes/all/GCF/001/655/495/GCF_001655495.1_ASM165549v1
Chlamydia trachomatis	Bacteria;PVC group;Chlamydiae	SQ01	SAMN05870232	PRJNA338746	GCA_002777035.1	Complete	1.0487	41.3	chromosome:NZ_CP017740.1/CP017740.1		1	898	2017-11-16T00:00:00Z	ftp://ftp.ncbi.nlm.nih.gov/genomes/all/GCA/002/777/035/GCA_002777035.1_ASM277703v1	ftp://ftp.ncbi.nlm.nih.gov/genomes/all/GCF/002/777/035/GCF_002777035.1_ASM277703v1
Chlamydia trachomatis	Bacteria;PVC group;Chlamydiae	SQ02	SAMN05870233	PRJNA338746	GCA_002777055.1	Complete	1.0487	41.3	chromosome:NZ_CP017741.1/CP017741.1		1	898	2017-11-16T00:00:00Z	ftp://ftp.ncbi.nlm.nih.gov/genomes/all/GCA/002/777/055/GCA_002777055.1_ASM277705v1	ftp://ftp.ncbi.nlm.nih.gov/genomes/all/GCF/002/777/055/GCF_002777055.1_ASM277705v1
Chlamydia trachomatis	Bacteria;PVC group;Chlamydiae	SQ05	SAMN05870234	PRJNA338746	GCA_002777075.1	Complete	1.0487	41.3	chromosome:NZ_CP017742.1/CP017742.1		1	898	2017-11-16T00:00:00Z	ftp://ftp.ncbi.nlm.nih.gov/genomes/all/GCA/002/777/075/GCA_002777075.1_ASM277707v1	ftp://ftp.ncbi.nlm.nih.gov/genomes/all/GCF/002/777/075/GCF_002777075.1_ASM277707v1
Chlamydia trachomatis	Bacteria;PVC group;Chlamydiae	SQ24	SAMN05870246	PRJNA338746	GCA_002776885.1	Complete	1.04854	41.3	chromosome:NZ_CP017733.1/CP017733.1		1	902	2017-11-16T00:00:00Z	ftp://ftp.ncbi.nlm.nih.gov/genomes/all/GCA/002/776/885/GCA_002776885.1_ASM277688v1	ftp://ftp.ncbi.nlm.nih.gov/genomes/all/GCF/002/776/885/GCF_002776885.1_ASM277688v1
Chlamydia trachomatis	Bacteria;PVC group;Chlamydiae	SQ20	SAMN05870245	PRJNA338746	GCA_002776845.1	Complete	1.04853	41.3	chromosome:NZ_CP017732.1/CP017732.1		1	902	2017-11-16T00:00:00Z	ftp://ftp.ncbi.nlm.nih.gov/genomes/all/GCA/002/776/845/GCA_002776845.1_ASM277684v1	ftp://ftp.ncbi.nlm.nih.gov/genomes/all/GCF/002/776/845/GCF_002776845.1_ASM277684v1
Chlamydia trachomatis	Bacteria;PVC group;Chlamydiae	SQ15	SAMN05870243	PRJNA338746	GCA_002777135.1	Complete	1.04831	41.3	chromosome:NZ_CP017745.1/CP017745.1		1	901	2017-11-16T00:00:00Z	ftp://ftp.ncbi.nlm.nih.gov/genomes/all/GCA/002/777/135/GCA_002777135.1_ASM277713v1	ftp://ftp.ncbi.nlm.nih.gov/genomes/all/GCF/002/777/135/GCF_002777135.1_ASM277713v1
Chlamydia trachomatis	Bacteria;PVC group;Chlamydiae	SQ19	SAMN05870244	PRJNA338746	GCA_002777155.1	Complete	1.04831	41.3	chromosome:NZ_CP017746.1/CP017746.1		1	901	2017-11-16T00:00:00Z	ftp://ftp.ncbi.nlm.nih.gov/genomes/all/GCA/002/777/155/GCA_002777155.1_ASM277715v1	ftp://ftp.ncbi.nlm.nih.gov/genomes/all/GCF/002/777/155/GCF_002777155.1_ASM277715v1
Chlamydia trachomatis	Bacteria;PVC group;Chlamydiae	E-DK-20	SAMN04590089	PRJNA316787	GCA_001655535.1	Complete	1.05553	41.2638	chromosome:NZ_CP015304.1/CP015304.1; plasmid pCtrEDK20:NZ_CP015305.1/CP015305.1		2	901	2016-06-03T00:00:00Z	ftp://ftp.ncbi.nlm.nih.gov/genomes/all/GCA/001/655/535/GCA_001655535.1_ASM165553v1	ftp://ftp.ncbi.nlm.nih.gov/genomes/all/GCF/001/655/535/GCF_001655535.1_ASM165553v1
Chlamydia trachomatis	Bacteria;PVC group;Chlamydiae	SQ32	SAMN05870231	PRJNA338746	GCA_002776745.1	Complete	1.04772	41.3	chromosome:NZ_CP017730.1/CP017730.1		1	891	2017-11-16T00:00:00Z	ftp://ftp.ncbi.nlm.nih.gov/genomes/all/GCA/002/776/745/GCA_002776745.1_ASM277674v1	ftp://ftp.ncbi.nlm.nih.gov/genomes/all/GCF/002/776/745/GCF_002776745.1_ASM277674v1
Chlamydia trachomatis	Bacteria;PVC group;Chlamydiae	SQ29	SAMN05870230	PRJNA338746	GCA_002776795.1	Complete	1.04772	41.3	chromosome:NZ_CP017731.1/CP017731.1		1	891	2017-11-16T00:00:00Z	ftp://ftp.ncbi.nlm.nih.gov/genomes/all/GCA/002/776/795/GCA_002776795.1_ASM277679v1	ftp://ftp.ncbi.nlm.nih.gov/genomes/all/GCF/002/776/795/GCF_002776795.1_ASM277679v1
Chlamydia trachomatis	Bacteria;PVC group;Chlamydiae	SQ25	SAMN05870235	PRJNA338746	GCA_002777095.1	Complete	1.04325	41.3	chromosome:NZ_CP017743.1/CP017743.1		1	889	2017-11-16T00:00:00Z	ftp://ftp.ncbi.nlm.nih.gov/genomes/all/GCA/002/777/095/GCA_002777095.1_ASM277709v1	ftp://ftp.ncbi.nlm.nih.gov/genomes/all/GCF/002/777/095/GCF_002777095.1_ASM277709v1
Chlamydia trachomatis	Bacteria;PVC group;Chlamydiae	J/31-98	SAMN02189838	PRJNA213111	GCA_000590755.1	Complete	1.04321	41.3	chromosome:NC_022121.1/CP006680.1		1	894	2013-08-21T00:00:00Z	ftp://ftp.ncbi.nlm.nih.gov/genomes/all/GCA/000/590/755/GCA_000590755.1_ASM59075v1	ftp://ftp.ncbi.nlm.nih.gov/genomes/all/GCF/000/590/755/GCF_000590755.1_ASM59075v1
Chlamydia trachomatis	Bacteria;PVC group;Chlamydiae	F/CS847/08	SAMN03290797	PRJNA234355	GCA_001183825.1	Complete	1.05055	41.2636	chromosome:NZ_CP010569.1/CP010569.1; plasmid unnamed:NZ_CP010570.1/CP010570.1		2	897	2015-07-21T00:00:00Z	ftp://ftp.ncbi.nlm.nih.gov/genomes/all/GCA/001/183/825/GCA_001183825.1_ASM118382v1	ftp://ftp.ncbi.nlm.nih.gov/genomes/all/GCF/001/183/825/GCF_001183825.1_ASM118382v1
Chlamydia trachomatis	Bacteria;PVC group;Chlamydiae	E/CS1025/11	SAMN03290707	PRJNA234355	GCA_001183805.1	Complete	1.05054	41.2636	chromosome:NZ_CP010567.1/CP010567.1; plasmid unnamed:NZ_CP010568.1/CP010568.1		2	898	2015-07-21T00:00:00Z	ftp://ftp.ncbi.nlm.nih.gov/genomes/all/GCA/001/183/805/GCA_001183805.1_ASM118380v1	ftp://ftp.ncbi.nlm.nih.gov/genomes/all/GCF/001/183/805/GCF_001183805.1_ASM118380v1
Chlamydia trachomatis	Bacteria;PVC group;Chlamydiae	E-103	SAMN04590078	PRJNA316787	GCA_001655335.1	Complete	1.05052	41.2636	chromosome:NZ_CP015294.1/CP015294.1; plasmid CtrE-103:NZ_CP015295.1/CP015295.1		2	897	2016-06-03T00:00:00Z	ftp://ftp.ncbi.nlm.nih.gov/genomes/all/GCA/001/655/335/GCA_001655335.1_ASM165533v1	ftp://ftp.ncbi.nlm.nih.gov/genomes/all/GCF/001/655/335/GCF_001655335.1_ASM165533v1
Chlamydia trachomatis	Bacteria;PVC group;Chlamydiae	E-160	SAMN04590080	PRJNA316787	GCA_001655375.1	Complete	1.05051	41.2636	chromosome:NZ_CP015296.1/CP015296.1; plasmid pCtrE160:NZ_CP015297.1/CP015297.1		2	897	2016-06-03T00:00:00Z	ftp://ftp.ncbi.nlm.nih.gov/genomes/all/GCA/001/655/375/GCA_001655375.1_ASM165537v1	ftp://ftp.ncbi.nlm.nih.gov/genomes/all/GCF/001/655/375/GCF_001655375.1_ASM165537v1
Chlamydia trachomatis	Bacteria;PVC group;Chlamydiae	E-547	SAMN04590083	PRJNA316787	GCA_001655415.1	Complete	1.05051	41.2636	chromosome:NZ_CP015298.1/CP015298.1; plasmid pCtrE547:NZ_CP015299.1/CP015299.1		2	897	2016-06-03T00:00:00Z	ftp://ftp.ncbi.nlm.nih.gov/genomes/all/GCA/001/655/415/GCA_001655415.1_ASM165541v1	ftp://ftp.ncbi.nlm.nih.gov/genomes/all/GCF/001/655/415/GCF_001655415.1_ASM165541v1
Chlamydia trachomatis	Bacteria;PVC group;Chlamydiae	F/6-94	SAMN02189831	PRJNA213111	GCA_000590615.1	Complete	1.04277	41.3	chromosome:NC_022118.1/CP006673.1		1	890	2013-08-21T00:00:00Z	ftp://ftp.ncbi.nlm.nih.gov/genomes/all/GCA/000/590/615/GCA_000590615.1_ASM59061v1	ftp://ftp.ncbi.nlm.nih.gov/genomes/all/GCF/000/590/615/GCF_000590615.1_ASM59061v1
Chlamydia trachomatis	Bacteria;PVC group;Chlamydiae	D/13-96	SAMN02189834	PRJNA213111	GCA_000590675.1	Complete	1.04275	41.3	chromosome:NC_022119.1/CP006676.1		1	891	2013-08-21T00:00:00Z	ftp://ftp.ncbi.nlm.nih.gov/genomes/all/GCA/000/590/675/GCA_000590675.1_ASM59067v1	ftp://ftp.ncbi.nlm.nih.gov/genomes/all/GCF/000/590/675/GCF_000590675.1_ASM59067v1
Chlamydia trachomatis	Bacteria;PVC group;Chlamydiae	F-6068	SAMN04590091	PRJNA316787	GCA_001655575.1	Complete	1.05023	41.2636	chromosome:NZ_CP015306.1/CP015306.1; plasmid pCtrF6068:NZ_CP015307.1/CP015307.1		2	898	2016-06-03T00:00:00Z	ftp://ftp.ncbi.nlm.nih.gov/genomes/all/GCA/001/655/575/GCA_001655575.1_ASM165557v1	ftp://ftp.ncbi.nlm.nih.gov/genomes/all/GCF/001/655/575/GCF_001655575.1_ASM165557v1
Chlamydia trachomatis	Bacteria;PVC group;Chlamydiae	E-8873	SAMN04590085	PRJNA316787	GCA_001655455.1	Complete	1.05021	41.2636	chromosome:NZ_CP015300.1/CP015300.1; plasmid pCtrE8873:NZ_CP015301.1/CP015301.1		2	898	2016-06-03T00:00:00Z	ftp://ftp.ncbi.nlm.nih.gov/genomes/all/GCA/001/655/455/GCA_001655455.1_ASM165545v1	ftp://ftp.ncbi.nlm.nih.gov/genomes/all/GCF/001/655/455/GCF_001655455.1_ASM165545v1
Chlamydia trachomatis	Bacteria;PVC group;Chlamydiae	F/1-93	SAMN02189829	PRJNA213111	GCA_000590575.1	Complete	1.04259	41.3	chromosome:NC_022117.1/CP006671.1		1	887	2013-08-21T00:00:00Z	ftp://ftp.ncbi.nlm.nih.gov/genomes/all/GCA/000/590/575/GCA_000590575.1_ASM59057v1	ftp://ftp.ncbi.nlm.nih.gov/genomes/all/GCF/000/590/575/GCF_000590575.1_ASM59057v1
Chlamydia trachomatis	Bacteria;PVC group;Chlamydiae	SQ14	SAMN05870242	PRJNA338746	GCA_002777015.1	Complete	1.04258	41.3	chromosome:NZ_CP017739.1/CP017739.1		1	889	2017-11-16T00:00:00Z	ftp://ftp.ncbi.nlm.nih.gov/genomes/all/GCA/002/777/015/GCA_002777015.1_ASM277701v1	ftp://ftp.ncbi.nlm.nih.gov/genomes/all/GCF/002/777/015/GCF_002777015.1_ASM277701v1
Chlamydia trachomatis	Bacteria;PVC group;Chlamydiae	SQ12	SAMN05870241	PRJNA338746	GCA_002776995.1	Complete	1.04258	41.3	chromosome:NZ_CP017738.1/CP017738.1		1	887	2017-11-16T00:00:00Z	ftp://ftp.ncbi.nlm.nih.gov/genomes/all/GCA/002/776/995/GCA_002776995.1_ASM277699v1	ftp://ftp.ncbi.nlm.nih.gov/genomes/all/GCF/002/776/995/GCF_002776995.1_ASM277699v1
Chlamydia trachomatis	Bacteria;PVC group;Chlamydiae	SQ10	SAMN05870240	PRJNA338746	GCA_002776975.1	Complete	1.04258	41.3	chromosome:NZ_CP017737.1/CP017737.1		1	891	2017-11-16T00:00:00Z	ftp://ftp.ncbi.nlm.nih.gov/genomes/all/GCA/002/776/975/GCA_002776975.1_ASM277697v1	ftp://ftp.ncbi.nlm.nih.gov/genomes/all/GCF/002/776/975/GCF_002776975.1_ASM277697v1
Chlamydia trachomatis	Bacteria;PVC group;Chlamydiae	SQ09	SAMN05870239	PRJNA338746	GCA_002776955.1	Complete	1.04257	41.3	chromosome:NZ_CP017736.1/CP017736.1		1	888	2017-11-16T00:00:00Z	ftp://ftp.ncbi.nlm.nih.gov/genomes/all/GCA/002/776/955/GCA_002776955.1_ASM277695v1	ftp://ftp.ncbi.nlm.nih.gov/genomes/all/GCF/002/776/955/GCF_002776955.1_ASM277695v1
Chlamydia trachomatis	Bacteria;PVC group;Chlamydiae	chxRP4F1	SAMN04565661	PRJNA315548	GCA_002088315.1	Complete	1.04239	41.3	chromosome:NZ_CP020535.1/CP020535.1		1	895	2017-04-12T00:00:00Z	ftp://ftp.ncbi.nlm.nih.gov/genomes/all/GCA/002/088/315/GCA_002088315.1_ASM208831v1	ftp://ftp.ncbi.nlm.nih.gov/genomes/all/GCF/002/088/315/GCF_002088315.1_ASM208831v1
Chlamydia trachomatis	Bacteria;PVC group;Chlamydiae	chxRP1H1	SAMN04565659	PRJNA315548	GCA_002088355.1	Complete	1.04238	41.3	chromosome:NZ_CP020537.1/CP020537.1		1	894	2017-04-12T00:00:00Z	ftp://ftp.ncbi.nlm.nih.gov/genomes/all/GCA/002/088/355/GCA_002088355.1_ASM208835v1	ftp://ftp.ncbi.nlm.nih.gov/genomes/all/GCF/002/088/355/GCF_002088355.1_ASM208835v1
Chlamydia trachomatis	Bacteria;PVC group;Chlamydiae	chxRP4D10	SAMN04565660	PRJNA315548	GCA_002088335.1	Complete	1.04237	41.3	chromosome:NZ_CP020536.1/CP020536.1		1	900	2017-04-12T00:00:00Z	ftp://ftp.ncbi.nlm.nih.gov/genomes/all/GCA/002/088/335/GCA_002088335.1_ASM208833v1	ftp://ftp.ncbi.nlm.nih.gov/genomes/all/GCF/002/088/335/GCF_002088335.1_ASM208833v1
Chlamydia trachomatis	Bacteria;PVC group;Chlamydiae	Ia/CS190/96	SAMN03290798	PRJNA234355	GCA_001183845.1	Complete	1.0495	41.2644	chromosome:NZ_CP010571.1/CP010571.1; plasmid unnamed:NZ_CP010572.1/CP010572.1		2	906	2015-07-21T00:00:00Z	ftp://ftp.ncbi.nlm.nih.gov/genomes/all/GCA/001/183/845/GCA_001183845.1_ASM118384v1	ftp://ftp.ncbi.nlm.nih.gov/genomes/all/GCF/001/183/845/GCF_001183845.1_ASM118384v1
Chlamydia trachomatis	Bacteria;PVC group;Chlamydiae	L2/Hefty/ct350::Tn	SAMN10833246	PRJNA386688	GCA_018336255.1	Complete	1.04026	41.3	chromosome:NZ_CP035759.1/CP035759.1		1	893	2021-05-11T00:00:00Z	ftp://ftp.ncbi.nlm.nih.gov/genomes/all/GCA/018/336/255/GCA_018336255.1_ASM1833625v1	ftp://ftp.ncbi.nlm.nih.gov/genomes/all/GCF/018/336/255/GCF_018336255.1_ASM1833625v1
Chlamydia trachomatis	Bacteria;PVC group;Chlamydiae	L2/Hefty/ct732::Tn	SAMN10833245	PRJNA386688	GCA_018336275.1	Complete	1.04026	41.3	chromosome:NZ_CP035760.1/CP035760.1		1	894	2021-05-11T00:00:00Z	ftp://ftp.ncbi.nlm.nih.gov/genomes/all/GCA/018/336/275/GCA_018336275.1_ASM1833627v1	ftp://ftp.ncbi.nlm.nih.gov/genomes/all/GCF/018/336/275/GCF_018336275.1_ASM1833627v1
Chlamydia trachomatis	Bacteria;PVC group;Chlamydiae	L2/Hefty/ct054::Tn	SAMN10833244	PRJNA386688	GCA_018336295.1	Complete	1.04026	41.3	chromosome:NZ_CP035761.1/CP035761.1		1	894	2021-05-11T00:00:00Z	ftp://ftp.ncbi.nlm.nih.gov/genomes/all/GCA/018/336/295/GCA_018336295.1_ASM1833629v1	ftp://ftp.ncbi.nlm.nih.gov/genomes/all/GCF/018/336/295/GCF_018336295.1_ASM1833629v1
Chlamydia trachomatis	Bacteria;PVC group;Chlamydiae	L2/Hefty/ct404::Tn	SAMN10833243	PRJNA386688	GCA_018336315.1	Complete	1.04026	41.3	chromosome:NZ_CP035762.1/CP035762.1		1	893	2021-05-11T00:00:00Z	ftp://ftp.ncbi.nlm.nih.gov/genomes/all/GCA/018/336/315/GCA_018336315.1_ASM1833631v1	ftp://ftp.ncbi.nlm.nih.gov/genomes/all/GCF/018/336/315/GCF_018336315.1_ASM1833631v1
Chlamydia trachomatis	Bacteria;PVC group;Chlamydiae	L2/Hefty/ct590::Tn	SAMN10833242	PRJNA386688	GCA_018337015.1	Complete	1.04026	41.3	chromosome:NZ_CP035763.1/CP035763.1		1	893	2021-05-11T00:00:00Z	ftp://ftp.ncbi.nlm.nih.gov/genomes/all/GCA/018/337/015/GCA_018337015.1_ASM1833701v1	ftp://ftp.ncbi.nlm.nih.gov/genomes/all/GCF/018/337/015/GCF_018337015.1_ASM1833701v1
Chlamydia trachomatis	Bacteria;PVC group;Chlamydiae	L2b/CS19/08	SAMN03195884	PRJNA266925	GCA_000971705.1	Complete	1.04636	41.2634	chromosome:NZ_CP009923.1/CP009923.1; plasmid unnamed:NZ_CP009924.1/CP009924.1		2	897	2015-04-13T00:00:00Z	ftp://ftp.ncbi.nlm.nih.gov/genomes/all/GCA/000/971/705/GCA_000971705.1_ASM97170v1	ftp://ftp.ncbi.nlm.nih.gov/genomes/all/GCF/000/971/705/GCF_000971705.1_ASM97170v1
Chlamydia trachomatis	Bacteria;PVC group;Chlamydiae	L2b/CS784/08	SAMN03195889	PRJNA266926	GCA_000971725.1	Complete	1.04636	41.2634	chromosome:NZ_CP009925.1/CP009925.1; plasmid unnamed:NZ_CP009926.1/CP009926.1		2	897	2015-04-13T00:00:00Z	ftp://ftp.ncbi.nlm.nih.gov/genomes/all/GCA/000/971/725/GCA_000971725.1_ASM97172v1	ftp://ftp.ncbi.nlm.nih.gov/genomes/all/GCF/000/971/725/GCF_000971725.1_ASM97172v1
Chlamydia trachomatis	Bacteria;PVC group;Chlamydiae	QH111L	SAMN05991867	PRJNA352770	GCA_001885175.1	Complete	1.03334	41.2637	chromosome:NZ_CP018052.1/CP018052.1; plasmid pQH111L:NZ_CP018053.1/CP018053.1		2	887	2016-11-22T00:00:00Z	ftp://ftp.ncbi.nlm.nih.gov/genomes/all/GCA/001/885/175/GCA_001885175.1_ASM188517v1	ftp://ftp.ncbi.nlm.nih.gov/genomes/all/GCF/001/885/175/GCF_001885175.1_ASM188517v1
Chlamydia trachomatis 434/Bu	Bacteria;PVC group;Chlamydiae	434/Bu	SAMEA1705923	PRJNA28583	GCA_000068585.1	Complete	1.03884	41.3	chromosome:NC_010287.1/AM884176.1		1	894	2008-01-15T00:00:00Z	ftp://ftp.ncbi.nlm.nih.gov/genomes/all/GCA/000/068/585/GCA_000068585.1_ASM6858v1	ftp://ftp.ncbi.nlm.nih.gov/genomes/all/GCF/000/068/585/GCF_000068585.1_ASM6858v1
Chlamydia trachomatis A2497	Bacteria;PVC group;Chlamydiae	A2497	SAMN02603770	PRJNA53575	GCA_000226605.1	Complete	1.05181	41.2637	chromosome:NC_017437.1/CP002401.1; plasmid p0001:NC_017438.1/CP002402.1		2	894	2011-09-28T00:00:00Z	ftp://ftp.ncbi.nlm.nih.gov/genomes/all/GCA/000/226/605/GCA_000226605.1_ASM22660v1	ftp://ftp.ncbi.nlm.nih.gov/genomes/all/GCF/000/226/605/GCF_000226605.1_ASM22660v1
Chlamydia trachomatis A2497	Bacteria;PVC group;Chlamydiae	A2497	SAMEA2272430	PRJEA32651	GCA_000284475.1	Complete	1.04432	41.3	chromosome:NC_016798.1/FM872306.1		1	887	2012-01-10T00:00:00Z	ftp://ftp.ncbi.nlm.nih.gov/genomes/all/GCA/000/284/475/GCA_000284475.1_ASM28447v1	ftp://ftp.ncbi.nlm.nih.gov/genomes/all/GCF/000/284/475/GCF_000284475.1_ASM28447v1
Chlamydia trachomatis E/Bour	Bacteria;PVC group;Chlamydiae	E/Bour	SAMEA2272184	PRJEA71077	GCA_000318645.1	Complete	1.05009	41.2636	chromosome:NC_020971.1/HE601870.1; plasmid pBour:NC_020947.1/HE603212.1		2	895	2012-03-13T00:00:00Z	ftp://ftp.ncbi.nlm.nih.gov/genomes/all/GCA/000/318/645/GCA_000318645.1_ASM31864v1	ftp://ftp.ncbi.nlm.nih.gov/genomes/all/GCF/000/318/645/GCF_000318645.1_ASM31864v1
Chlamydia trachomatis B/Jali20/OT	Bacteria;PVC group;Chlamydiae	Jali20	SAMEA2272641	PRJEA32655	GCA_000026925.1	Complete	1.04435	41.3	chromosome:NC_012686.1/FM872308.1		1	886	2009-05-11T00:00:00Z	ftp://ftp.ncbi.nlm.nih.gov/genomes/all/GCA/000/026/925/GCA_000026925.1_ASM2692v1	ftp://ftp.ncbi.nlm.nih.gov/genomes/all/GCF/000/026/925/GCF_000026925.1_ASM2692v1
Chlamydia trachomatis E/SW3	Bacteria;PVC group;Chlamydiae	E/SW3	SAMEA2272525	PRJEA71079	GCA_000304495.1	Complete	1.0429	41.3	chromosome I:NC_017952.1/HE601801.1		1	889	2012-03-13T00:00:00Z	ftp://ftp.ncbi.nlm.nih.gov/genomes/all/GCA/000/304/495/GCA_000304495.1_Cm_ESW3	ftp://ftp.ncbi.nlm.nih.gov/genomes/all/GCF/000/304/495/GCF_000304495.1_Cm_ESW3
Chlamydia trachomatis Sweden2	Bacteria;PVC group;Chlamydiae	Sweden2	SAMEA2271937	PRJEA43167	GCA_000210495.1	Complete	1.04284	41.3	chromosome:NC_017441.1/FN652779.2		1	892	2010-02-23T23:03:00Z	ftp://ftp.ncbi.nlm.nih.gov/genomes/all/GCA/000/210/495/GCA_000210495.1_ASM21049v1	ftp://ftp.ncbi.nlm.nih.gov/genomes/all/GCF/000/210/495/GCF_000210495.1_ASM21049v1
Chlamydia trachomatis F/SW5	Bacteria;PVC group;Chlamydiae	F/SW5	SAMEA2272682	PRJEA71087	GCA_000304535.1	Complete	1.04274	41.3	chromosome I:NC_017953.1/HE601805.1		1	890	2012-03-13T00:00:00Z	ftp://ftp.ncbi.nlm.nih.gov/genomes/all/GCA/000/304/535/GCA_000304535.1_Cm_FSW5	ftp://ftp.ncbi.nlm.nih.gov/genomes/all/GCF/000/304/535/GCF_000304535.1_Cm_FSW5
Chlamydia trachomatis F/SW4	Bacteria;PVC group;Chlamydiae	F/SW4	SAMEA2272343	PRJEA71085	GCA_000304515.1	Complete	1.04274	41.3	chromosome I:NC_017951.1/HE601804.1		1	888	2012-03-13T00:00:00Z	ftp://ftp.ncbi.nlm.nih.gov/genomes/all/GCA/000/304/515/GCA_000304515.1_Cm_FSW4	ftp://ftp.ncbi.nlm.nih.gov/genomes/all/GCF/000/304/515/GCF_000304515.1_Cm_FSW4
Chlamydia trachomatis D-EC	Bacteria;PVC group;Chlamydiae	D-EC	SAMN00744935	PRJNA48087	GCA_000092485.1	Complete	1.05001	41.2643	chromosome:NC_017434.1/CP002052.1; plasmid pCTDEC1:NC_017435.1/CP002053.1		2	906	2010-06-09T00:00:00Z	ftp://ftp.ncbi.nlm.nih.gov/genomes/all/GCA/000/092/485/GCA_000092485.1_ASM9248v1	ftp://ftp.ncbi.nlm.nih.gov/genomes/all/GCF/000/092/485/GCF_000092485.1_ASM9248v1
Chlamydia trachomatis RC-F(s)/852	Bacteria;PVC group;Chlamydiae	RC-F(s)/852	SAMN02603699	PRJNA53849	GCA_000441635.1	Complete	1.08389	41.5	chromosome:NC_021888.1/CP002673.1		1	911	2013-07-26T00:00:00Z	ftp://ftp.ncbi.nlm.nih.gov/genomes/all/GCA/000/441/635/GCA_000441635.1_ASM44163v1	ftp://ftp.ncbi.nlm.nih.gov/genomes/all/GCF/000/441/635/GCF_000441635.1_ASM44163v1
Chlamydia trachomatis RC-F(s)/342	Bacteria;PVC group;Chlamydiae	RC-F(s)/342	SAMN02603703	PRJNA53857	GCA_000441715.1	Complete	1.08384	41.5	chromosome:NC_021890.1/CP002677.1		1	910	2013-07-26T00:00:00Z	ftp://ftp.ncbi.nlm.nih.gov/genomes/all/GCA/000/441/715/GCA_000441715.1_ASM44171v1	ftp://ftp.ncbi.nlm.nih.gov/genomes/all/GCF/000/441/715/GCF_000441715.1_ASM44171v1
Chlamydia trachomatis J/6276tet1	Bacteria;PVC group;Chlamydiae	J/6276tet1	SAMN02603706	PRJNA53863	GCA_000441775.1	Complete	1.08095	41.5	chromosome:NC_021892.1/CP002680.1		1	922	2013-07-26T00:00:00Z	ftp://ftp.ncbi.nlm.nih.gov/genomes/all/GCA/000/441/775/GCA_000441775.1_ASM44177v1	ftp://ftp.ncbi.nlm.nih.gov/genomes/all/GCF/000/441/775/GCF_000441775.1_ASM44177v1
Chlamydia trachomatis RC-J(s)/122	Bacteria;PVC group;Chlamydiae	RC-J(s)/122	SAMN02603704	PRJNA53859	GCA_000441735.1	Complete	1.06185	41.5	chromosome:NC_021891.1/CP002678.1		1	903	2013-07-26T00:00:00Z	ftp://ftp.ncbi.nlm.nih.gov/genomes/all/GCA/000/441/735/GCA_000441735.1_ASM44173v1	ftp://ftp.ncbi.nlm.nih.gov/genomes/all/GCF/000/441/735/GCF_000441735.1_ASM44173v1
Chlamydia trachomatis RC-L2(s)/3	Bacteria;PVC group;Chlamydiae	RC-L2(s)/3	SAMN02603702	PRJNA53855	GCA_000441695.1	Complete	1.04617	41.3	chromosome:NC_021897.1/CP002676.1		1	884	2013-07-26T00:00:00Z	ftp://ftp.ncbi.nlm.nih.gov/genomes/all/GCA/000/441/695/GCA_000441695.1_ASM44169v1	ftp://ftp.ncbi.nlm.nih.gov/genomes/all/GCF/000/441/695/GCF_000441695.1_ASM44169v1
Chlamydia trachomatis RC-F/69	Bacteria;PVC group;Chlamydiae	RC-F/69	SAMN02603697	PRJNA53845	GCA_000441585.1	Complete	1.04609	41.3	chromosome:NC_021895.1/CP002671.1		1	887	2013-07-26T00:00:00Z	ftp://ftp.ncbi.nlm.nih.gov/genomes/all/GCA/000/441/585/GCA_000441585.1_ASM44158v1	ftp://ftp.ncbi.nlm.nih.gov/genomes/all/GCF/000/441/585/GCF_000441585.1_ASM44158v1
Chlamydia trachomatis A/7249	Bacteria;PVC group;Chlamydiae	A/7249	SAMEA2272774	PRJEA71069	GCA_000318565.1	Complete	1.05188	41.2643	chromosome:NC_020944.1/HE601797.1; plasmid pA7249:NC_020979.1/HE603211.1		2	896	2012-03-13T00:00:00Z	ftp://ftp.ncbi.nlm.nih.gov/genomes/all/GCA/000/318/565/GCA_000318565.1_ASM31856v1	ftp://ftp.ncbi.nlm.nih.gov/genomes/all/GCF/000/318/565/GCF_000318565.1_ASM31856v1
Chlamydia trachomatis B/TZ1A828/OT	Bacteria;PVC group;Chlamydiae	B/TZ1A828/OT	SAMEA2272143	PRJEA32653	GCA_000026905.1	Complete	1.04428	41.3	chromosome:NC_012687.1/FM872307.1		1	890	2009-05-11T00:00:00Z	ftp://ftp.ncbi.nlm.nih.gov/genomes/all/GCA/000/026/905/GCA_000026905.1_ASM2690v1	ftp://ftp.ncbi.nlm.nih.gov/genomes/all/GCF/000/026/905/GCF_000026905.1_ASM2690v1
Chlamydia trachomatis A/363	Bacteria;PVC group;Chlamydiae	A/363	SAMEA2272666	PRJEA71065	GCA_000318525.2	Complete	1.05153	41.2643	chromosome:NC_020966.1/HE601796.2; plasmid pA363:NC_019272.1/HE603209.2		2	897	2012-03-13T00:00:00Z	ftp://ftp.ncbi.nlm.nih.gov/genomes/all/GCA/000/318/525/GCA_000318525.2_ASM31852v2	ftp://ftp.ncbi.nlm.nih.gov/genomes/all/GCF/000/318/525/GCF_000318525.1_ASM31852v2
Chlamydia trachomatis C/TW-3	Bacteria;PVC group;Chlamydiae	C/TW-3	SAMN02641532	PRJNA230246	GCA_000507225.1	Complete	1.05106	41.2636	chromosome:NC_023060.1/CP006945.1; plasmid unnamed:NC_023057.1/CP006946.1		2	896	2013-12-13T00:00:00Z	ftp://ftp.ncbi.nlm.nih.gov/genomes/all/GCA/000/507/225/GCA_000507225.1_ASM50722v1	ftp://ftp.ncbi.nlm.nih.gov/genomes/all/GCF/000/507/225/GCF_000507225.1_ASM50722v1
Chlamydia trachomatis E/11023	Bacteria;PVC group;Chlamydiae	E/11023	SAMN02603691	PRJNA43141	GCA_000092745.1	Complete	1.04303	41.3	chromosome:NC_017431.1/CP001890.1		1	890	2010-05-21T00:00:00Z	ftp://ftp.ncbi.nlm.nih.gov/genomes/all/GCA/000/092/745/GCA_000092745.1_ASM9274v1	ftp://ftp.ncbi.nlm.nih.gov/genomes/all/GCF/000/092/745/GCF_000092745.1_ASM9274v1
Chlamydia trachomatis E/150	Bacteria;PVC group;Chlamydiae	E/150	SAMN02603692	PRJNA43143	GCA_000092665.1	Complete	1.043	41.3	chromosome:NC_017439.1/CP001886.1		1	890	2010-05-21T00:00:00Z	ftp://ftp.ncbi.nlm.nih.gov/genomes/all/GCA/000/092/665/GCA_000092665.1_ASM9266v1	ftp://ftp.ncbi.nlm.nih.gov/genomes/all/GCF/000/092/665/GCF_000092665.1_ASM9266v1
Chlamydia trachomatis G/11074	Bacteria;PVC group;Chlamydiae	G/11074	SAMN02603695	PRJNA43149	GCA_000092725.1	Complete	1.04287	41.3	chromosome:NC_017440.1/CP001889.1		1	896	2010-05-21T00:00:00Z	ftp://ftp.ncbi.nlm.nih.gov/genomes/all/GCA/000/092/725/GCA_000092725.1_ASM9272v1	ftp://ftp.ncbi.nlm.nih.gov/genomes/all/GCF/000/092/725/GCF_000092725.1_ASM9272v1
Chlamydia trachomatis F/11-96	Bacteria;PVC group;Chlamydiae	F/11-96	SAMN02189832	PRJNA213111	GCA_000590635.1	Complete	1.04285	41.3	chromosome:NC_022107.1/CP006674.1		1	885	2013-08-21T00:00:00Z	ftp://ftp.ncbi.nlm.nih.gov/genomes/all/GCA/000/590/635/GCA_000590635.1_ASM59063v1	ftp://ftp.ncbi.nlm.nih.gov/genomes/all/GCF/000/590/635/GCF_000590635.1_ASM59063v1
Chlamydia trachomatis G/9301	Bacteria;PVC group;Chlamydiae	G/9301	SAMN02603696	PRJNA45851	GCA_000092805.1	Complete	1.04281	41.3	chromosome:NC_017432.1/CP001930.1		1	894	2010-05-28T00:00:00Z	ftp://ftp.ncbi.nlm.nih.gov/genomes/all/GCA/000/092/805/GCA_000092805.1_ASM9280v1	ftp://ftp.ncbi.nlm.nih.gov/genomes/all/GCF/000/092/805/GCF_000092805.1_ASM9280v1
Chlamydia trachomatis G/9768	Bacteria;PVC group;Chlamydiae	G/9768	SAMN02603693	PRJNA43145	GCA_000092685.1	Complete	1.04281	41.3	chromosome:NC_017429.1/CP001887.1		1	894	2010-05-21T00:00:00Z	ftp://ftp.ncbi.nlm.nih.gov/genomes/all/GCA/000/092/685/GCA_000092685.1_ASM9268v1	ftp://ftp.ncbi.nlm.nih.gov/genomes/all/GCF/000/092/685/GCF_000092685.1_ASM9268v1
Chlamydia trachomatis Ia/SotonIa3	Bacteria;PVC group;Chlamydiae	Ia/SotonIa3	SAMEA2272048	PRJEA71095	GCA_000318785.1	Complete	1.05028	41.2643	chromosome:NC_020940.1/HE601809.1; plasmid pSotonIa3:NC_020989.1/HE603237.1		2	905	2012-03-13T00:00:00Z	ftp://ftp.ncbi.nlm.nih.gov/genomes/all/GCA/000/318/785/GCA_000318785.1_ASM31878v1	ftp://ftp.ncbi.nlm.nih.gov/genomes/all/GCF/000/318/785/GCF_000318785.1_ASM31878v1
Chlamydia trachomatis D/CS637/11	Bacteria;PVC group;Chlamydiae	D/CS637/11	SAMN03890858	PRJNA234355	GCA_001183765.1	Complete	1.05017	41.2643	chromosome:NZ_CP007131.1/CP007131.1; plasmid unnamed:NZ_CP007132.1/CP007132.1		2	905	2015-07-21T00:00:00Z	ftp://ftp.ncbi.nlm.nih.gov/genomes/all/GCA/001/183/765/GCA_001183765.1_ASM118376v1	ftp://ftp.ncbi.nlm.nih.gov/genomes/all/GCF/001/183/765/GCF_001183765.1_ASM118376v1
Chlamydia trachomatis Ia/SotonIa1	Bacteria;PVC group;Chlamydiae	Ia/SotonIa1	SAMEA2272296	PRJEA71093	GCA_000318765.1	Complete	1.05013	41.2643	chromosome:NC_020970.1/HE601808.1; plasmid pSotonIa1:NC_020962.1/HE603236.1		2	905	2012-03-13T00:00:00Z	ftp://ftp.ncbi.nlm.nih.gov/genomes/all/GCA/000/318/765/GCA_000318765.1_ASM31876v1	ftp://ftp.ncbi.nlm.nih.gov/genomes/all/GCF/000/318/765/GCF_000318765.1_ASM31876v1
Chlamydia trachomatis D-LC	Bacteria;PVC group;Chlamydiae	D-LC	SAMN00014120	PRJNA48089	GCA_000093005.1	Complete	1.05001	41.2643	chromosome:NC_017436.1/CP002054.1; plasmid pCTDLC1:NC_017433.1/CP002055.1		2	905	2010-06-09T00:00:00Z	ftp://ftp.ncbi.nlm.nih.gov/genomes/all/GCA/000/093/005/GCA_000093005.1_ASM9300v1	ftp://ftp.ncbi.nlm.nih.gov/genomes/all/GCF/000/093/005/GCF_000093005.1_ASM9300v1
Chlamydia trachomatis G/11222	Bacteria;PVC group;Chlamydiae	G/11222	SAMN02603694	PRJNA43147	GCA_000092705.1	Complete	1.04235	41.3	chromosome:NC_017430.1/CP001888.1		1	895	2010-05-21T00:00:00Z	ftp://ftp.ncbi.nlm.nih.gov/genomes/all/GCA/000/092/705/GCA_000092705.1_ASM9270v1	ftp://ftp.ncbi.nlm.nih.gov/genomes/all/GCF/000/092/705/GCF_000092705.1_ASM9270v1
Chlamydia trachomatis L1/440/LN	Bacteria;PVC group;Chlamydiae	L1/440/LN	SAMEA2272273	PRJEA71099	GCA_000318825.1	Complete	1.03926	41.3	chromosome:NC_020937.1/HE601950.1		1	889	2012-03-13T00:00:00Z	ftp://ftp.ncbi.nlm.nih.gov/genomes/all/GCA/000/318/825/GCA_000318825.1_ASM31882v1	ftp://ftp.ncbi.nlm.nih.gov/genomes/all/GCF/000/318/825/GCF_000318825.1_ASM31882v1
Chlamydia trachomatis L3/404/LN	Bacteria;PVC group;Chlamydiae	L3/404/LN	SAMEA2272107	PRJEA71127	GCA_000319105.1	Complete	1.04667	41.2646	chromosome:NC_020974.1/HE601955.1; plasmid pL3404:NC_020957.1/HE603228.1		2	897	2012-03-13T00:00:00Z	ftp://ftp.ncbi.nlm.nih.gov/genomes/all/GCA/000/319/105/GCA_000319105.1_ASM31910v1	ftp://ftp.ncbi.nlm.nih.gov/genomes/all/GCF/000/319/105/GCF_000319105.1_ASM31910v1
Chlamydia trachomatis L1/115	Bacteria;PVC group;Chlamydiae	L1/115	SAMEA2271978	PRJEA71101	GCA_000318845.1	Complete	1.04658	41.2635	chromosome:NC_020929.1/HE601952.1; plasmid pL1115:NC_020951.1/HE603218.1		2	895	2012-03-13T00:00:00Z	ftp://ftp.ncbi.nlm.nih.gov/genomes/all/GCA/000/318/845/GCA_000318845.1_ASM31884v1	ftp://ftp.ncbi.nlm.nih.gov/genomes/all/GCF/000/318/845/GCF_000318845.1_ASM31884v1
Chlamydia trachomatis RC-L2/55	Bacteria;PVC group;Chlamydiae	RC-L2/55	SAMN02603708	PRJNA66013	GCA_000441815.1	Complete	1.03887	41.3	chromosome:NC_021893.1/CP002682.1		1	895	2013-07-26T00:00:00Z	ftp://ftp.ncbi.nlm.nih.gov/genomes/all/GCA/000/441/815/GCA_000441815.1_ASM44181v1	ftp://ftp.ncbi.nlm.nih.gov/genomes/all/GCF/000/441/815/GCF_000441815.1_ASM44181v1
Chlamydia trachomatis L2b/8200/07	Bacteria;PVC group;Chlamydiae	L2b/8200/07	SAMEA2272637	PRJEA71107	GCA_000318905.1	Complete	1.04636	41.2634	chromosome:NC_020945.1/HE601795.1; plasmid pL2b820007:NC_020984.1/HE603222.1		2	897	2012-03-13T00:00:00Z	ftp://ftp.ncbi.nlm.nih.gov/genomes/all/GCA/000/318/905/GCA_000318905.1_ASM31890v1	ftp://ftp.ncbi.nlm.nih.gov/genomes/all/GCF/000/318/905/GCF_000318905.1_ASM31890v1
Chlamydia trachomatis L2b/UCH-2	Bacteria;PVC group;Chlamydiae	L2b/UCH-2	SAMEA2272096	PRJEA71109	GCA_000318925.1	Complete	1.04634	41.2636	chromosome:NC_020931.1/HE601956.1; plasmid pL2bUCH2:NC_020956.1/HE603227.1		2	897	2012-03-13T00:00:00Z	ftp://ftp.ncbi.nlm.nih.gov/genomes/all/GCA/000/318/925/GCA_000318925.1_ASM31892v1	ftp://ftp.ncbi.nlm.nih.gov/genomes/all/GCF/000/318/925/GCF_000318925.1_ASM31892v1
Chlamydia trachomatis L2b/UCH-1/proctitis	Bacteria;PVC group;Chlamydiae	UCH-1	SAMEA1705954	PRJNA28585	GCA_000068525.2	Complete	1.03886	41.3	chromosome:NC_010280.2/AM884177.2		1	889	2008-01-15T00:00:00Z	ftp://ftp.ncbi.nlm.nih.gov/genomes/all/GCA/000/068/525/GCA_000068525.2_ASM6852v2	ftp://ftp.ncbi.nlm.nih.gov/genomes/all/GCF/000/068/525/GCF_000068525.2_ASM6852v2
Chlamydia trachomatis L2/434/Bu(i)	Bacteria;PVC group;Chlamydiae	L2/434/Bu(i)	SAMN02603648	PRJNA182150	GCA_000364765.1	Complete	1.04634	41.2634	chromosome:NC_021050.1/CP003963.1; plasmid pL2/434/Bu(i):NC_021051.1/CP003964.1		2	901	2013-04-15T00:00:00Z	ftp://ftp.ncbi.nlm.nih.gov/genomes/all/GCA/000/364/765/GCA_000364765.1_ASM36476v1	ftp://ftp.ncbi.nlm.nih.gov/genomes/all/GCF/000/364/765/GCF_000364765.1_ASM36476v1
Chlamydia trachomatis L2/434/Bu(f)	Bacteria;PVC group;Chlamydiae	L2/434/Bu(f)	SAMN02603649	PRJNA182165	GCA_000364785.1	Complete	1.04634	41.2634	chromosome:NC_021052.1/CP003965.1; plasmid pL2/434/Bu(f):NC_021049.1/CP003966.1		2	901	2013-04-15T00:00:00Z	ftp://ftp.ncbi.nlm.nih.gov/genomes/all/GCA/000/364/785/GCA_000364785.1_ASM36478v1	ftp://ftp.ncbi.nlm.nih.gov/genomes/all/GCF/000/364/785/GCF_000364785.1_ASM36478v1
Chlamydia trachomatis L2/25667R	Bacteria;PVC group;Chlamydiae	L2/25667R	SAMEA767949	PRJEA71105	GCA_000318885.1	Complete	1.03884	41.3	chromosome:NC_020930.1/HE601954.1		1	893	2012-03-13T00:00:00Z	ftp://ftp.ncbi.nlm.nih.gov/genomes/all/GCA/000/318/885/GCA_000318885.1_ASM31888v1	ftp://ftp.ncbi.nlm.nih.gov/genomes/all/GCF/000/318/885/GCF_000318885.1_ASM31888v1
Chlamydia trachomatis RC-J/966	Bacteria;PVC group;Chlamydiae	RC-J/966	SAMN02603705	PRJNA53861	GCA_000441755.1	Complete	1.03884	41.3	chromosome:NC_021898.1/CP002679.1		1	893	2013-07-26T00:00:00Z	ftp://ftp.ncbi.nlm.nih.gov/genomes/all/GCA/000/441/755/GCA_000441755.1_ASM44175v1	ftp://ftp.ncbi.nlm.nih.gov/genomes/all/GCF/000/441/755/GCF_000441755.1_ASM44175v1
Chlamydia trachomatis L1/224	Bacteria;PVC group;Chlamydiae	L1/224	SAMEA2272374	PRJEA71103	GCA_000318865.1	Complete	1.04632	41.2634	chromosome:NC_020973.1/HE601953.1; plasmid pL1224:NC_020952.1/HE603220.1		2	900	2012-03-13T00:00:00Z	ftp://ftp.ncbi.nlm.nih.gov/genomes/all/GCA/000/318/865/GCA_000318865.1_ASM31886v1	ftp://ftp.ncbi.nlm.nih.gov/genomes/all/GCF/000/318/865/GCF_000318865.1_ASM31886v1
Chlamydia trachomatis RC-L2(s)/46	Bacteria;PVC group;Chlamydiae	RC-L2(s)/46	SAMN02603698	PRJNA53847	GCA_000441615.1	Complete	1.03882	41.3	chromosome:NC_021887.1/CP002672.1		1	892	2013-07-26T00:00:00Z	ftp://ftp.ncbi.nlm.nih.gov/genomes/all/GCA/000/441/615/GCA_000441615.1_ASM44161v1	ftp://ftp.ncbi.nlm.nih.gov/genomes/all/GCF/000/441/615/GCF_000441615.1_ASM44161v1
Chlamydia trachomatis RC-J/943	Bacteria;PVC group;Chlamydiae	RC-J/943	SAMN02603700	PRJNA53851	GCA_000441655.1	Complete	1.0388	41.3	chromosome:NC_021896.1/CP002674.1		1	892	2013-07-26T00:00:00Z	ftp://ftp.ncbi.nlm.nih.gov/genomes/all/GCA/000/441/655/GCA_000441655.1_ASM44165v1	ftp://ftp.ncbi.nlm.nih.gov/genomes/all/GCF/000/441/655/GCF_000441655.1_ASM44165v1
Chlamydia trachomatis RC-J/953	Bacteria;PVC group;Chlamydiae	RC-J/953	SAMN02603701	PRJNA53853	GCA_000441675.1	Complete	1.03879	41.3	chromosome:NC_021889.1/CP002675.1		1	893	2013-07-26T00:00:00Z	ftp://ftp.ncbi.nlm.nih.gov/genomes/all/GCA/000/441/675/GCA_000441675.1_ASM44167v1	ftp://ftp.ncbi.nlm.nih.gov/genomes/all/GCF/000/441/675/GCF_000441675.1_ASM44167v1
Chlamydia trachomatis L2b/795	Bacteria;PVC group;Chlamydiae	L2b/795	SAMEA2272281	PRJEA71115	GCA_000318985.1	Complete	1.04622	41.2634	chromosome:NC_020938.1/HE601949.1; plasmid pL2b795:NC_020983.1/HE603221.1		2	897	2012-03-13T00:00:00Z	ftp://ftp.ncbi.nlm.nih.gov/genomes/all/GCA/000/318/985/GCA_000318985.1_ASM31898v1	ftp://ftp.ncbi.nlm.nih.gov/genomes/all/GCF/000/318/985/GCF_000318985.1_ASM31898v1
Chlamydia trachomatis RC-J/971	Bacteria;PVC group;Chlamydiae	RC-J/971	SAMN02603707	PRJNA66011	GCA_000441795.1	Complete	1.03844	41.3	chromosome:NC_021899.1/CP002681.1		1	891	2013-07-26T00:00:00Z	ftp://ftp.ncbi.nlm.nih.gov/genomes/all/GCA/000/441/795/GCA_000441795.1_ASM44179v1	ftp://ftp.ncbi.nlm.nih.gov/genomes/all/GCF/000/441/795/GCF_000441795.1_ASM44179v1
Chlamydia trachomatis L2c	Bacteria;PVC group;Chlamydiae	L2c	SAMN00011086	PRJNA47581	GCA_000220105.1	Complete	1.03831	41.3	chromosome:NC_015744.1/CP002024.1		1	894	2011-07-06T00:00:00Z	ftp://ftp.ncbi.nlm.nih.gov/genomes/all/GCA/000/220/105/GCA_000220105.1_ASM22010v1	ftp://ftp.ncbi.nlm.nih.gov/genomes/all/GCF/000/220/105/GCF_000220105.1_ASM22010v1
